# Supplementary material for: Targeted Library of Phosphonic-Type Inhibitors of Human Neutrophil Elastase
Source: Molecules. 2024 Mar 1;29(5):1120. doi: 10.3390/molecules29051120 (PMC10934618; doi:10.3390/molecules29051120)
Supplement: Supplementary file 1 [file molecules-29-01120-s001.zip]

Archive with 1 entries (1 files):
- molecules-2727743-supplementary.pdf
